# Supplementary material for: Trichoderma Species Attract Coptotermes formosanus and Antagonize Termite Pathogen Metarhizium anisopliae
Source: Front Microbiol. 2020 Apr 9;11:653. doi: 10.3389/fmicb.2020.00653 (PMC7160823; doi:10.3389/fmicb.2020.00653)
Supplement: Supplementary file 1 [file Table_1.xlsx]

## Sheet: Table S1
Table S1. The mortality of termites exposed to Metarhizium anisopliae or each Trichoderma species alone, or both Metarhizium anisopliae and each Trichoderma species. Different letters within the same column indicate significant differences (P < 0.05).
Treatment	1d			2d			3d			4d			5d			6d			7d			8d			9d			10d			11d			12d			13d			14d			15d			16d			17
Control	1.08±0.26 b			2.33±0.40 b			3.08±0.42 b			3.92±0.59b			5.33±0.70b			6.58±0.73b			7.33±0.72b			8.25±0.62b			8.58±0.71cd			9.67±0.81cd			9.75±0.79c			10.33±0.93d			10.33±0.93e			11.08±0.96f			12.92±1.12d			14.50±1.33e			19.08±2.75c
T. longibrachiatum alone	1.67±0.23 b			2.67±0.38 b			3.00±0.41 b			3.50±0.41b			4.42±0.50b			4.87±0.65b			6.33±0.61b			6.92±0.61b			7.00±0.69d			8.50±0.82d			9.17±0.82c			9.00±0.82d			9.58±0.81e			10.83±0.94f			12.17±0.88d			12.75±0.90e			13.42±0.95c
T.atroviride alone	2.42±0.69 b			3.50±0.93 ab			4.75±0.87 ab			5.42±0.91b			7.08±0.54b			7.67±0.81b			8.42±0.82b			9.83±1.03b			10.58±1.04cd			11.17±1.03bc			11.92±1.12bc			12.67±1.63cd			12.92±1.01de			14.00±1.34f			16.00±1.60d			16.75±1.69e			20.42±3.76bc
T.harzianum alone	2.17±0.54 b			3.33±0.61 ab			3.92±0.64 ab			4.92±0.70b			6.08±0.56b			7.50±0.79b			12.00±3.79b			12.25±3.80b			13.92±3.82bcd			21.33±6.10b			21.50±6.09b			22.17±6.06bc			22.75±6.04d			25.17±5.87e			28.58±5.80c			29.50±5.70d			32.00±5.75b
T.harzianum and M. anisopliae	2.75±0.41 b			3.08±0.44 ab			3.83±0.58ab			6.00±0.91 b			7.67±0.95b			9.25±1.03b			11.50±0.94b			13.17±0.99b			15.00±1.20bc			17.83±1.31bcd			17.92±1.13bc			23.08±1.54b			48.42±1.74c			50.08±2.47d			68.00±3.32b			84.33±2.54c			92.83±2.09a
T. longibrachiatum and M. anisopliae	2.25±0.38 b			2.92±0.46 b			3.25±0.54 b			6.58±0.79 b			8.67±0.79b			9.58±0.91b			12.50±0.84b			14.92±0.91b			17.58±0.70b			19.33±0.76bc			20.83±0.96b			27.33±1.36b			49.50±3.08c			62.75±2.80c			75.00±3.08ab			89.75±2.19bc			91.42±2.10a
T.atroviride and M. anisopliae	2.50±0.40 b			3.42±0.43 ab			4.08±0.55 ab			5.25±0.80 b			7.42±0.98b			8.00±0.80b			11.08±0.62b			13.67±0.83b			16.58±0.99b			19.33±1.17bc			23.08±1.33b			34.42±2.39b			81.42±2.82b			85.42±2.64b			91.50±0.69a			94.75±1.51ab			98.42±0.67a
M. anisopliae alone	4.67±0.37 a			5.17±0.46 a			6.17±0.54 a			15.75±5.29 a			35.50±6.81a			45.67±7.88a			56.75±7.73a			70.42±7.79a			96.00±1.21a			98.25±1.25a			99.42±0.40a			100.00±0.0a			100.00±0.00a			100.00±0.00a			100.00±0.00a			100.00±0.00a			100.00±0.00a
Statistical results	F	d.f.	P	F	d.f.	P	F	d.f.	P	F	d.f.	P	F	d.f.	P	F	d.f.	P	F	d.f.	P	F	d.f.	P	F	d.f.	P	F	d.f.	P	F	d.f.	P	F	d.f.	P	F	d.f.	P	F	d.f.	P	F	d.f.	P	F	d.f.	P	F
	6.67	7160	<0.0001	3.51	7, 160	0.0016	3.32	7, 160	0.0025	3.65	7, 160	0.0011	15.98	7, 160	<0.0001	24.08	7, 160	<0.0001	31.9	7, 160	<0.0001	54.36	7, 160	<0.0001	332.91	7, 160	<0.0001	163.02	7, 160	<0.0001	163.94	7, 160	<0.0001	145.9	7, 160	<0.0001	158.81	7, 160	<0.0001	192.6	7, 160	<0.0001	205.58	7, 160	<0.0001	271.83	7, 160	<0.0001	208.11
[truncated: 11 more columns]
